# Supplementary material for: Immunogenicity of DNA Vaccine against H5N1 Containing Extended Kappa B Site: In Vivo Study in Mice and Chickens
Source: Front Immunol. 2017 Aug 24;8:1012. doi: 10.3389/fimmu.2017.01012 (PMC5573718; doi:10.3389/fimmu.2017.01012)
Supplement: Supplementary file 2 [file table_2.xls]

## Sheet: Arkusz1
Transcript ID	New gene symbol	gene description	p-value	Fold-change (K3/pCl vs. pCI)	p-value	Fold-change (3NF/pCl vs pCI)
17290781	Sugct	succinyl-CoA glutarate-CoA transferase	0.915919	1.05152	0.0305552	3.34996
17384175	Gm25998	predicted gene, 25998	0.00987533	2.07531	0.0169707	1.91934
17299838	Trav15d-1-dv6d-1	T cell receptor alpha variable 15D-1-DV6D-1	0.0284096	1.9914	0.0442113	1.85061
17304512	Gm24916	predicted gene, 24916	0.0253212	1.92001	0.0394249	1.7942
17366928	Mir669o	microRNA 669o	0.0422113	1.6675	0.0292753	1.75261
17250740	Snord49b	small nucleolar RNA, C/D box 49B	0.0639015	1.5693	0.0282336	1.75166
17483381	Srcap	Snf2-related CREBBP activator protein	0.0236379	1.71898	0.0205852	1.74926
17416685	Gm23138	predicted gene, 23138	0.000130222	2.70732	0.00634419	1.70335
17545477	Gm20264	predicted gene, 20264	0.13438	1.40359	0.0372635	1.6616
17407461	Lce1h	late cornified envelope 1H	0.0307365	1.84448	0.0622698	1.65915
17250742	Snord49a	small nucleolar RNA, C/D box 49A	0.22795	1.30772	0.0430524	1.63807
17246408	Olfr772	olfactory receptor 772	0.279959	1.15027	0.00426634	1.61057
17544486	Timm8a1	translocase of inner mitochondrial membrane 8A1	0.0511079	1.4554	0.0217112	1.59282
17354589	Gm4841	predicted gene, 4841	0.569724	1.10072	0.0249239	1.56175
17366838	Gm24488	predicted gene, 24488	0.0259766	1.61036	0.0347524	1.55845
17335129	Hmga1	high mobility group AT-hook 1	0.13504	1.24297	0.00979132	1.55412
17548683	Rab8a	RAB8A, member RAS oncogene, family	0.156099	1.33816	0.0454532	1.55341
17514826	Taf1d	TATA-box binding protein associated factor, RNA polymerase I, D	0.0353863	1.60206	0.0461803	1.55187
17357957	not assigned		0.057672	1.39115	0.0187338	1.54984
17331042	Gm22422	predicted gene, 22422	0.200758	1.29046	0.0436822	1.54897
17421663	Gm23318	predicted gene, 23318	0.0216409	2.01848	0.12056	1.53547
17318815	Apol11b	apolipoprotein L 11b	0.0395332	1.49738	0.0323127	1.52959
17445451	not assigned		0.0467887	1.57413	0.0591632	1.52906
17494785	Olfr484	olfactory receptor 484	0.196389	1.27589	0.0423661	1.51739
17353106	Gm23207	predicted gene, 23207	0.0395742	1.29969	0.00462455	1.5143
17503092	Mir709	microRNA 709	0.00888233	1.5361	0.0108822	1.51004
17228055	Gm25279	predicted gene, 25279	0.0539119	1.43534	0.0348192	1.5012
17286210	Gm11360	predicted gene, 11360	0.0386875	1.56824	0.0571428	1.49845
17503050	1700067K01Rik	RIKEN cDNA 1700067K01 gene	0.0305119	1.34547	0.0077944	1.48995
17274376	Gm9257	predicted gene, 9257	0.034088	1.35249	0.0102782	1.48419
17239872	Gm25016	predicted gene, 25016	0.0336844	1.4243	0.0224415	1.47687
17389269	Olfr1282	olfactory receptor 1282	0.302165	1.14218	0.0120469	1.47613
17500168	Gm24992	predicted gene, 24992	0.0272868	1.76619	0.104377	1.47197
17512149	Gm22223	predicted gene, 22223	0.154047	1.22396	0.0171489	1.46919
17323387	1700056N10Rik	RIKEN cDNA 1700056N10 gene	0.00438519	1.68141	0.0199236	1.46779
17474128	n-R5s151	nuclear encoded rRNA 5S 151	0.107525	1.33173	0.0425902	1.46342
17547002	Gm20775	predicted gene, 20775	0.211695	1.1577	0.00774416	1.46329
17287464	Gm24195	predicted gene, 24195	0.0614267	1.21914	0.00318419	1.46045
17490622	Snord35a	small nucleolar RNA, C/D box 35A	0.0579863	1.32437	0.0175853	1.4604
17374318	Tmco5b	transmembrane and coiled-coil domains 5B	0.0835417	1.29132	0.019326	1.45882
17414851	Gm23738	predicted gene, 23738	0.0887234	1.31976	0.031148	1.45317
17300159	Traj46	T cell receptor alpha joining 46	0.0576879	1.3854	0.0365295	1.44643
17333267	Plg	plasminogen	0.193859	1.25006	0.0499886	1.43751
17417858	Mir1957a	microRNA 1957a	0.0255313	1.45855	0.0311084	1.43314
17215597	Gm25180	predicted gene, 25180	0.0431639	1.5449	0.0823222	1.4331
17368523	D2Bwg1423e	DNA segment, Chr 2, Brigham & Women's Genetics 1423 expressed	0.0301738	1.51261	0.0544137	1.4252
17474916	Zfp108	zinc finger protein 108	0.00730062	1.35732	0.00331932	1.42348
17353030	Gm24959	predicted gene, 24959	0.0168555	1.67721	0.0752234	1.42096
17473988	Obox5	oocyte specific homeobox 5	0.573849	1.07404	0.0220508	1.41215
17217495	Gm25612	predicted gene, 25612	0.0806535	1.29599	0.029521	1.40913
17516112	Olfr875	olfactory receptor 875	0.0437121	1.35793	0.0295949	1.40214
17549194	not assigned		0.0500169	1.35839	0.0350126	1.40028
17249513	Gm25930	predicted gene, 25930	0.047141	1.62097	0.154112	1.38321
17307093	C030013D06Rik	RIKEN cDNA C030013D06 gene	0.0117731	1.57106	0.0509227	1.37618
17540127	Ssxb8	synovial sarcoma, X member B8	0.0240215	1.80931	0.178541	1.37001
17384619	Snord90	small nucleolar RNA, C/D box 90	0.0310564	1.48714	0.0965525	1.33116
17528214	Gm24347	predicted gene, 24347	0.0458941	1.44105	0.109693	1.32107
17366778	Gm24761	predicted gene, 24761	0.0194858	1.71872	0.179779	1.31422
17381256	Gm13185	predicted gene, 13185	0.0313446	1.40362	0.0847884	1.29163
17357887	Olfr1444	olfactory receptor 1444	0.0350302	1.45136	0.120309	1.29118
17445236	Gm24630	predicted gene, 24630	0.0140737	1.68658	0.166484	1.2897
17388016	Olfr1269	olfactory receptor 1269	0.00671191	1.52553	0.0633184	1.28515
17494649	Gm17757	predicted gene, 17757	0.0457287	1.49069	0.175936	1.28507
17281607	Gm24449	predicted gene, 24449	0.0414839	1.57342	0.2211	1.28144
17527808	Gm20199	predicted gene, 20199	0.0284905	1.69427	0.247399	1.27976
17548038	Zbtb14	zinc finger and BTB domain containing 14	0.00399413	1.73526	0.113452	1.27807
17514824	Gm24455	predicted gene, 24455	0.0204421	1.42926	0.0837784	1.27718
17333932	Zfp53	zinc finger protein 53	0.0409609	1.46038	0.1604	1.2722
17504659	not assigned		0.0314211	1.46988	0.147085	1.26802
17282265	Scarna3b	small Cajal body-specific RNA 3B	0.019396	1.425	0.0868098	1.2674
17249851	Gm22884	predicted gene, 22884	0.0238838	1.50442	0.146896	1.26601
17477109	Cldnd2	claudin domain containing 2	0.0226915	1.47585	0.127738	1.26489
17548398	LOC100861912		0.00527688	1.45408	0.0470661	1.26028
17548726	Gm7265	predicted gene, 7265	0.024586	1.55543	0.191557	1.25625
17447504	Gm24878	predicted gene, 24878	0.0289471	1.48116	0.167827	1.25138
17333658	Gm38396	predicted gene, 38396	0.00443801	1.82837	0.18602	1.24965
17479889	2310044K18Rik	RIKEN cDNA 2310044K18 gene	0.00223169	1.83167	0.151633	1.24249
17514830	Gm22620	predicted gene, 22620	0.0253939	1.45607	0.159198	1.23708
17481305	Trim34a	tripartite motif-containing 34A	0.0146129	1.64433	0.231793	1.23051
17369366	Gm22516	predicted gene, 22516	0.0117384	1.56807	0.172868	1.23033
17508080	A930013F10Rik	RIKEN cDNA A930013F10 gene	0.000193971	1.73208	0.0423879	1.22721
17355844	Gm25005	predicted gene, 25005	0.0133855	1.61646	0.232311	1.21698
17282343	Adam4	a disintegrin and metallopeptidase domain 4	0.0324979	1.493	0.24146	1.21694
17246508	Pisd-ps1	phosphatidylserine decarboxylase, pseudogene, 1	0.0299259	1.50796	0.250388	1.21306
17221079	Gm25493	predicted gene, 25493	0.0416499	1.62525	0.378594	1.20539
17444059	Gm16120	predicted gene, 16120	0.00282352	1.4171	0.0550498	1.20247
17296943	Gm8281	predicted gene, 8281	0.000594838	1.55877	0.0559551	1.19878
17366197	LOC101055663		0.0359115	1.66478	0.451381	1.17379
17246516	Gm11399	predicted gene, 11399	0.0101628	1.6005	0.293483	1.17129
17499682	LOC100861653		0.0290193	1.70689	0.461725	1.16843
17501270	Gm25992	predicted gene, 25992	0.0366793	1.44978	0.348595	1.1591
17462224	Gm25905	predicted gene, 25905	0.00228717	1.86587	0.344381	1.1531
17464530	Gm20559	predicted gene, 20559	0.0311451	1.49136	0.39211	1.1486
17483192	Gm21984	predicted gene, 21984	0.0183344	1.45171	0.305552	1.14815
17515019	Pin1	protein (peptidyl-prolyl cis/trans isomerase) NIMA-interacting 1	0.018359	1.68705	0.467131	1.1448
17386477	not assigned		0.0399402	1.43596	0.391787	1.14304
17310430	Mir1898	microRNA 1898	0.0101163	1.41027	0.233542	1.14149
17319405	Snord43	small nucleolar RNA, C/D box 43	0.0277013	1.41583	0.339625	1.14053
17366824	Gm24673	predicted gene, 24673	0.028231	1.48274	0.404862	1.13835
17238525	A430046D13Rik	Riken cDNA A430046D13 gene	0.00118995	1.41581	0.130503	1.12693
17214921	Gm16094	predicted gene, 16094	0.00513842	1.52524	0.314652	1.1261
17509809	Gm10033	predicted gene, 10033	0.0193398	1.40761	0.356186	1.12155
17502260	Pgls	6-phosphogluconolactonase	0.00995282	1.44887	0.330768	1.12109
17307894	Gm4583	predicted gene, 4583	0.0155563	1.45497	0.39635	1.11603
17303754	Gm20140	predicted gene, 20140	0.00142593	1.52649	0.251912	1.11597
17495168	1700012D14Rik	RIKEN cDNA 1700012D14 gene	0.00427433	1.40746	0.31521	1.09731
17226618	Cd55	CD55 molecule, decay accelerating factor for complement	0.0332183	1.52138	0.591454	1.09564
17512086	Gm26265	predicted gene, 26265	0.039081	1.41429	0.559161	1.08952
17307260	Gm6904	predicted gene, 6904	0.0381935	1.41177	0.596994	1.0796
17429562	Gm23540	predicted gene, 23540	0.0113253	1.60016	0.636719	1.07307
17247867	Gm12066	predicted gene, 12066	0.0129523	1.59122	0.651502	1.07087
17291325	Gm11345	predicted gene, 11345	0.00163424	1.5026	0.492045	1.06501
17307213	Gm22738	predicted gene, 22738	0.00924572	1.42128	0.563363	1.06415
17393575	4930518I15Rik	RIKEN cDNA 4930518I15 gene	0.0211766	1.40083	0.678838	1.05195
17367137	Mir511	microRNA 511	0.030618	1.58742	0.813809	1.04386
17293163	Mir7-1	microRNA 7-1	0.0126768	1.60472	0.779613	1.04375
17230331	Tfb2m	transcription factor B2, mitochondrial	0.0445988	1.4698	0.821045	1.03856
17342340	Msln	mesothelin	0.0493846	-1.47446	0.829447	1.03806
17300193	Traj29	T cell receptor alpha joining 29	0.0423763	1.97174	0.899664	1.03731
17547579	D130012P04Rik	RIKEN cDNA D130012P04 gene	0.0336922	1.43812	0.80765	1.03638
17226748	Gm25549	predicted gene, 25549	0.0281572	1.46583	0.821676	1.03386
17301190	n-R5s47	nuclear encoded rRNA 5S 47	0.0194195	1.55198	0.833046	1.03338
17262250	Tgtp2	T cell specific GTPase 2	0.031301	1.47541	0.87575	1.02438
17284049	Ankrd9	ankyrin repeat domain 9	0.0251481	-1.43673	0.862039	1.02395
17391781	Gm14057	predicted gene, 14057	0.0267479	1.47091	0.949336	1.00939
17357680	Gm8369	predicted gene, 8369	0.00672453	1.49864	0.880375	-1.01749
17440728	Aym1	activator of yeast meiotic promoters 1	0.0240002	-1.45878	0.639555	-1.06839
17251299	Gm26157	predicted gene, 26157	0.0285643	1.40326	0.524371	-1.08829
17428996	Artn	artemin	0.0054387	-1.43369	0.181078	-1.15012
17467464	Igkv4-56	immunoglobulin kappa chain variable 4-56	0.0308937	-1.5777	0.395242	-1.16958
17367642	not assigned		0.0165659	-1.41787	0.18335	-1.18342
17459332	Igkv2-112	immunoglobulin kappa variable 2-112	0.0409078	-1.85747	0.522744	-1.18528
17536945	1700011M02Rik	RIKEN cDNA 1700011M02 gene	0.0217869	-1.43036	0.207812	-1.18846
17492870	Bnc1	basonuclin 1	0.023514	-1.49286	0.260337	-1.18993
17508589	Mir1186	microRNA 1186	0.0317087	-1.45696	0.257004	-1.1934
17504958	Nutf2	nuclear transport factor 2	0.00635851	-1.46557	0.127443	-1.19408
17535420	Gabrq	gamma-aminobutyric acid (GABA) A receptor, subunit theta	0.0462288	-1.41468	0.22383	-1.21424
17549328	not assigned		0.0356296	-1.48348	0.239732	-1.2196
17509617	Cpe	carboxypeptidase E	0.00724949	-1.55494	0.0995642	-1.25863
17474983	Cadm4	cell adhesion molecule 4	0.0188731	-1.45273	0.102484	-1.26444
17464480	3010003L21Rik	RIKEN cDNA 3010003L21 gene	0.0459229	-1.43492	0.153054	-1.27317
17459400	Igkv3-5	immunoglobulin kappa chain variable 3-5	0.031912	-1.54166	0.162743	-1.29246
17535390	Prrg3	proline rich Gla (G-carboxyglutamic acid) 3 (transmembrane)	0.0102431	-1.63984	0.120149	-1.29387
17408755	Fam19a3	family with sequence similarity 19, member A3	0.0385344	-1.4495	0.11321	-1.30601
17467424	Igkv4-74	immunoglobulin kappa variable 4-74	0.0325435	-1.60755	0.173778	-1.31595
17475360	Cyp2b10	cytochrome P450, family 2, subfamily b, polypeptide 10	0.0128753	-1.52829	0.0571642	-1.34387
17334166	Dcpp1	demilune cell and parotid protein 1	0.0356988	-1.66663	0.177605	-1.34905
17485475	Gm7353	predicted pseudogene, 7353	0.0452432	-1.55368	0.119875	-1.38218
17444389	D130017N08Rik	RIKEN cDNA D130017N08 gene	0.383515	-1.12974	0.0342504	-1.40104
17473455	4632433K11Rik	RIKEN cDNA 4632433K11 gene	0.0654332	-1.17568	0.00210768	-1.40274
17451677	Cabp1	calcium binding protein 1	0.182371	-1.22133	0.0361693	-1.41084
17248973	Olfr1387	olfactory receptor 1387	0.0620412	-1.31278	0.0243185	-1.4158
17478001	Fam83e	family with sequence similarity 83, member E	0.524849	-1.08373	0.0204833	-1.41684
17349016	Mocos	molybdenum cofactor sulfurase	0.0304507	-1.46537	0.0436266	-1.41693
17255904	Gm11630	predicted gene, 11630	0.0649336	-1.36526	0.0421309	-1.42151
17476288	Cox7a1	cytochrome c oxidase subunit VIIa 1	0.00760059	-1.2829	0.00100987	-1.42482
17294043	Zfp85	zinc finger protein 85	0.288567	-1.18453	0.0425624	-1.43178
17397170	Spry1	sprouty homolog 1 (Drosophila)	0.00921998	-1.28574	0.00117387	-1.43637
17546982	Gm20830	predicted gene, 20830	0.00252148	-1.41588	0.00193039	-1.43887
17290846	Tcrg-C2	T-cell receptor gamma, constant 2	0.842676	-1.03073	0.0377424	-1.44344
17247927	n-R5s68	nuclear encoded rRNA 5S 68	0.22932	-1.21958	0.0422198	-1.4452
17332287	2310043M15Rik	RIKEN cDNA 2310043M15 gene	0.232482	-1.21609	0.0397799	-1.4498
17217846	Mir181b-1	microRNA 181b-1	0.584771	1.09186	0.0397342	-1.46038
17545560	Magea8	melanoma antigen, family A, 8	0.147791	-1.244	0.0227174	-1.4673
17354757	Gm25834	predicted gene, 25834	0.0604275	-1.34841	0.0200139	-1.48628
17281483	Gm24499	predicted gene, 24499	0.287555	-1.15281	0.0124938	-1.49215
17361304	Lrfn4	leucine rich repeat and fibronectin type III domain containing 4	0.113589	-1.35862	0.0484963	-1.49367
17459365	Igkv13-84	immunoglobulin kappa chain variable 13-84	0.0483508	-1.74366	0.121704	-1.51208
17492327	Gm24224	predicted gene, 24224	0.211715	-1.21091	0.0187855	-1.51307
17233303	Gm6996	predicted gene, 6996	0.677875	1.05881	0.0128396	-1.52612
17281479	n-R5s60	nuclear encoded rRNA 5S 60	0.00500584	-1.51558	0.00447191	-1.52875
17424811	Olfr159	olfactory receptor 159	0.0955398	-1.31501	0.0186263	-1.532
17421138	Ctrcos	chymotrypsin C (caldecrin), opposite strand	0.376409	-1.19433	0.048556	-1.55398
17330156	Gm24569	predicted gene, 24569	0.0058266	-1.7027	0.010538	-1.60693
17504527	Ces2d-ps	carboxylesterase 2D, pseudogene	0.177323	-1.22087	0.00698156	-1.62526
17507933	AY761184	cDNA sequence AY761184	0.113866	-1.42925	0.038845	-1.64317
17278007	Gm24542	predicted gene, 24542	0.273404	-1.20727	0.00982168	-1.71495
17283443	Gm25203	predicted gene, 25203	0.0771745	-1.48231	0.015306	-1.81553
17285267	Lyst	lysosomal trafficking regulator	0.572278	1.13178	0.0124978	-1.96233
17231619	Gm10944	predicted gene, 10944	0.0997726	-1.65759	0.0360046	-1.98051
